# Supplementary material for: Atrial fibrillation signals associated with overactive bladder drugs across JADER and FAERS: disproportionality and time-to-onset analyses
Source: Front Pharmacol. 2026 Jan 8;16:1700587. doi: 10.3389/fphar.2025.1700587 (PMC12823915; doi:10.3389/fphar.2025.1700587)
Supplement: Supplementary file 2 [file DataSheet3.xlsx]

## Sheet: README
Supplementary Data S3. Source data for Figure 3 (stratified disproportionality).
CSV columns: DB, drug_of_interest, Subgroup, n11, n12, n21, n22, ROR, ROR025, ROR975, p-value, PRR, PRR025, PRR975, χ^2, IC, IC025, IC975.
Rows correspond to strata (sex; age 20-60s or 70-90s; concomitant medication count <5 or ≥5) for solifenacin and mirabegron in JADER and FAERS.

## Sheet: Figure3_SourceData
DB	drug_of_interest	Subgroup	n11	n12	n21	n22	ROR	ROR025	ROR975	p-value	PRR	PRR025	PRR975	χ^2	IC	IC025	IC975
JADER	Solifenacin	Male	7	1294	1538	463452	1.63009	0.774251	3.43196	0.215577	1.6267	0.775736	3.41116	1.68803	0.589	-0.436	1.615
JADER	Solifenacin	Female	10	1429	1016	448174	3.08689	1.65227	5.76712	0.002015	3.07239	1.65162	5.71532	13.874	1.361	0.483	2.239
JADER	Solifenacin	20-60s	1	569	850	440347	NA	NA	NA	NA	NA	NA	NA	NA	NA	NA	NA
JADER	Solifenacin	70-90s	16	2025	1541	361356	1.8528	1.13001	3.0379	0.024067	1.84611	1.13028	3.01528	6.16719	0.807	0.1	1.513
JADER	Solifenacin	Drugs<5	7	734	1496	630185	4.01734	1.90515	8.47128	0.002226	3.98883	1.90496	8.3523	15.6409	1.533	0.505	2.561
JADER	Solifenacin	Drugs≥5	10	2041	1194	329618	1.35258	0.72477	2.52422	0.350326	1.35086	0.72605	2.51337	0.907016	0.384	-0.492	1.26
JADER	Solifenacin	Overall	17	2775	2690	959803	2.18583	1.35482	3.52654	0.003314	2.17861	1.35427	3.5047	10.8017	1.027	0.342	1.711
FAERS	Solifenacin	Male	53	5915	28520	4922659	1.54658	1.17982	2.02734	0.00265	1.54172	1.17895	2.01613	10.1281	0.609	0.214	1.004
FAERS	Solifenacin	Female	96	13174	27820	7370689	1.93065	1.57893	2.36074	0	1.92392	1.57571	2.34909	42.6086	0.928	0.633	1.222
FAERS	Solifenacin	20-60s	38	6243	18923	5376249	1.72934	1.25671	2.37971	0.001775	1.72493	1.25593	2.36906	11.5946	0.759	0.295	1.222
FAERS	Solifenacin	70-90s	97	5989	24036	2150828	1.44931	1.18539	1.77199	0.000568	1.44215	1.18331	1.7576	13.2428	0.52	0.225	0.814
FAERS	Solifenacin	Drugs<5	18	6529	37080	11402408	0.847779	0.533733	1.34661	0.58556	0.848198	0.534676	1.34556	0.490379	-0.226	-0.889	0.437
FAERS	Solifenacin	Drugs≥5	144	13744	27646	3201573	1.21333	1.02918	1.43044	0.02369	1.21112	1.02905	1.4254	5.3177	0.273	0.031	0.514
FAERS	Solifenacin	Overall	162	20273	64726	14603981	1.80297	1.54441	2.10483	0	1.79661	1.54084	2.09483	57.3309	0.837	0.609	1.064
JADER	Mirabegron	Male	18	1874	1527	462872	2.91155	1.82538	4.64405	9e-05	2.89337	1.82199	4.59475	22.1152	1.385	0.715	2.054
JADER	Mirabegron	Female	14	1239	1012	448364	5.00619	2.94554	8.50842	2e-06	4.96142	2.93636	8.38306	43.7771	1.959	1.204	2.714
JADER	Mirabegron	20-60s	6	498	845	440418	6.27958	2.79968	14.0848	0.000493	6.21672	2.79828	13.8112	26.1306	1.826	0.724	2.929
JADER	Mirabegron	70-90s	24	2332	1533	361049	2.42386	1.61624	3.63501	0.000158	2.40935	1.61316	3.59851	19.5641	1.176	0.592	1.761
JADER	Mirabegron	Drugs<5	27	1350	1476	629569	8.53074	5.80844	12.5289	0	8.38308	5.7504	12.2211	172.821	2.711	2.155	3.266
JADER	Mirabegron	Drugs≥5	9	1880	1195	329779	1.32111	0.684628	2.54932	0.338573	1.31958	0.685976	2.53842	0.693884	0.351	-0.568	1.269
JADER	Mirabegron	Overall	36	3230	2671	959348	4.00315	2.87603	5.57199	0	3.97005	2.86256	5.50601	79.1479	1.864	1.384	2.344
FAERS	Mirabegron	Male	140	11013	28433	4917561	2.19862	1.86027	2.5985	0	2.18357	1.85141	2.57533	89.8931	1.111	0.866	1.356
FAERS	Mirabegron	Female	145	20997	27771	7362866	1.83091	1.55435	2.15667	0	1.82521	1.55125	2.14755	54.0206	0.856	0.616	1.097
FAERS	Mirabegron	20-60s	51	7652	18910	5374840	1.89439	1.43786	2.49586	2.9e-05	1.88847	1.43599	2.48353	21.3354	0.891	0.489	1.293
FAERS	Mirabegron	70-90s	165	11347	23968	2145470	1.30165	1.11562	1.51869	0.001274	1.29732	1.11437	1.51031	11.2914	0.371	0.144	0.597
FAERS	Mirabegron	Drugs<5	128	16397	36970	11392540	2.40556	2.02095	2.86337	0	2.39467	2.01452	2.84658	103.949	1.241	0.986	1.497
FAERS	Mirabegron	Drugs≥5	170	17563	27620	3197754	1.12065	0.963096	1.30399	0.141261	1.1195	0.9635	1.30075	2.17378	0.161	-0.062	0.383
FAERS	Mirabegron	Overall	298	33960	64590	14590294	1.9822	1.76811	2.22222	0	1.97366	1.76223	2.21044	143.113	0.973	0.805	1.141
