# Supplementary material for: Atrial fibrillation signals associated with overactive bladder drugs across JADER and FAERS: disproportionality and time-to-onset analyses
Source: Front Pharmacol. 2026 Jan 8;16:1700587. doi: 10.3389/fphar.2025.1700587 (PMC12823915; doi:10.3389/fphar.2025.1700587)
Supplement: Supplementary file 4 [file DataSheet1.xlsx]

## Sheet: README
Supplementary Data S1 — Sensitivity & negative-control analyses (Excel-only; ready-to-fill)
Scope: Excel-only tables for sensitivity analyses and a negative control accompanying Section 2.7–2.8. No figures are provided.
Workflow summary:
- Sensitivity: solifenacin & mirabegron (primary drugs), in JADER and FAERS, with subgroups (overall, sex, age 20–69 or 70–99, concomitant medication count <5 or ≥5).
- Negative control: vibegron included in each scenario for side-by-side comparison.
Columns (all sheets):
scenario, database, drug, subgroup_type, subgroup, n11, n10, n01, n00, ROR, ROR025, ROR975, Fisher_p, PRR, PRR025, PRR975, chi2, IC, IC025, IC975, IC_strength, met_ROR, met_PRR, met_IC
Value conventions:
- scenario: sens_conv_PRR (PRR025 > 1 & χ² > 4), sens_primary_suspected (Primary Suspect only), sens_history_indication (exclude AF history/indication).
- database: JADER / FAERS
- subgroup_type: overall / sex / age / medcount
- subgroup: overall / male / female / 20–69 / 70–99 / <5 / ≥5
- IC_strength: none / weak / medium / strong (based on IC025; none ≤ 0; 0–1.5 weak; 1.5–3.0 medium; ≥3.0 strong)
- met_*: Yes / No (thresholds per Methods Section 2.3; conventional PRR thresholds in sens_conv_PRR)
Notes:
- Do NOT merge cells. Keep headers unchanged. Enter integers as plain numbers (no thousands separators).
- Rows with n11 < 3 are not reported (suppress these rows in the final S1 outputs).
- TTO-restricted rows are NOT included in this workbook (if a sheet named 'sens_TTO_le_100' exists, leave it empty).
QC checklist:
1) Only the three scenarios above are present;
2) Column headers match exactly across sheets;
3) No reported rows with n11 < 3;
4) Vibegron (negative control) appears in each scenario;
5) No TTO-specific rows are included;
6) Keys (drug, database, subgroup, scenario) are unique within each sheet.

## Sheet: main
scenario	control_type	database	drug	subgroup_type	subgroup	n11	n12	n21	n22	ROR	ROR025	ROR975	Fisher_p	PRR	PRR025	PRR975	chi2	IC	IC025	IC975	IC_strength	met_ROR	met_PRR	met_IC
sens_conv_PRR	primary	JADER	oxybutynin	overall	overall	0	397	2707	962181
sens_conv_PRR	primary	JADER	propiverine	overall	overall	6	1587	2701	960991	1.34515	0.602863	3.00137	0.468	1.34384	0.604103	2.98942	0.528182	0.355	-0.739	1.45	none	No	No	No
sens_conv_PRR	primary	JADER	solifenacin	overall	overall	17	2775	2690	959803	2.18583	1.35482	3.52654	<0.05	2.17861	1.35427	3.5047	10.8017	1.027	0.342	1.711	weak	Yes	Yes	Yes
sens_conv_PRR	primary	JADER	imidafenacin	overall	overall	4	912	2703	961666	1.56043	0.583966	4.16965	0.333	1.55798	0.585557	4.14529	0.800409	0.485	-0.81	1.78	none	No	No	No
sens_conv_PRR	primary	JADER	tolterodine	overall	overall	2	280	2705	962298
sens_conv_PRR	primary	JADER	fesoterodine	overall	overall	5	1798	2702	960780	0.988824	0.410735	2.38055	1	0.988855	0.41175	2.37483	0.000629	-0.015	-1.196	1.167	none	No	No	No
sens_conv_PRR	primary	JADER	mirabegron	overall	overall	36	3230	2671	959348	4.00315	2.87603	5.57199	<0.001	3.97005	2.86256	5.50601	79.1479	1.864	1.384	2.344	weak	Yes	Yes	Yes
sens_conv_PRR	primary	JADER	vibegron	overall	overall	3	569	2704	962009	1.87578	0.602788	5.83712	0.218	1.87119	0.604901	5.78827	1.21889	0.617	-0.831	2.066	none	No	No	No
sens_conv_PRR	primary	FAERS	oxybutynin	overall	overall	233	32217	64655	14592037	1.63224	1.43456	1.85717	<0.001	1.6277	1.43189	1.85029	56.4481	0.697	0.507	0.887	weak	Yes	Yes	Yes
sens_conv_PRR	primary	FAERS	propiverine	overall	overall	6	591	64882	14623663	2.28821	1.02379	5.11422	0.051	2.27526	1.02626	5.04435	4.30726	0.943	-0.154	2.04	none	No	Yes	No
sens_conv_PRR	primary	FAERS	solifenacin	overall	overall	162	20273	64726	14603981	1.80297	1.54441	2.10483	<0.001	1.79661	1.54084	2.09483	57.3309	0.837	0.609	1.064	weak	Yes	Yes	Yes
sens_conv_PRR	primary	FAERS	imidafenacin	overall	overall	2	305	64886	14623949
sens_conv_PRR	primary	FAERS	tolterodine	overall	overall	97	9801	64791	14614453	2.23239	1.82747	2.72702	<0.001	2.22031	1.82115	2.70696	65.2485	1.132	0.838	1.425	weak	Yes	Yes	Yes
sens_conv_PRR	primary	FAERS	fesoterodine	overall	overall	42	6877	64846	14617377	1.37669	1.01636	1.86477	<0.05	1.37441	1.01654	1.85825	4.2999	0.446	0.004	0.887	weak	Yes	Yes	Yes
sens_conv_PRR	primary	FAERS	mirabegron	overall	overall	298	33960	64590	14590294	1.9822	1.76811	2.22222	<0.001	1.97366	1.76223	2.21044	143.113	0.973	0.805	1.141	weak	Yes	Yes	Yes
sens_conv_PRR	primary	FAERS	vibegron	overall	overall	13	4196	64875	14620058	0.6982	0.405047	1.20352	0.243	0.699132	0.40627	1.2031	1.69033	-0.485	-1.258	0.287	none	No	No	No
sens_primary_suspected	primary	JADER	oxybutynin	overall	overall	0	81	2684	957008
sens_primary_suspected	primary	JADER	propiverine	overall	overall	2	308	2682	956781
sens_primary_suspected	primary	JADER	solifenacin	overall	overall	8	983	2676	956106	2.90775	1.44855	5.83685	<0.05	2.89235	1.44899	5.77343	9.90285	1.253	0.286	2.221	weak	Yes	No	Yes
sens_primary_suspected	primary	JADER	imidafenacin	overall	overall	1	153	2683	956936
sens_primary_suspected	primary	JADER	tolterodine	overall	overall	2	118	2682	956971
sens_primary_suspected	primary	JADER	fesoterodine	overall	overall	3	1462	2681	955627	0.731418	0.23547	2.27193	0.804	0.731968	0.236195	2.26837	0.29494	-0.351	-1.797	1.095	none	No	No	No
sens_primary_suspected	primary	JADER	mirabegron	overall	overall	32	1606	2652	955483	7.17883	5.0488	10.2075	<0.001	7.05812	4.99781	9.96779	164.871	2.563	2.052	3.073	medium	Yes	Yes	Yes
sens_primary_suspected	primary	JADER	vibegron	overall	overall	0	158	2684	956931	1.8944	0.608756	5.89522	0.213	1.88968	0.610888	5.84539	1.25872	0.626	-0.823	2.075	none	No	No	No
sens_primary_suspected	primary	FAERS	oxybutynin	overall	overall	8	5760	64857	14616773	0.313013	0.156453	0.626239	<0.001	0.313966	0.15708	0.627542	12.0439	-1.557	-2.519	-0.594	none	No	No	No
sens_primary_suspected	primary	FAERS	propiverine	overall	overall	0	0	64865	14636445
sens_primary_suspected	primary	FAERS	solifenacin	overall	overall	25	6379	64840	14616154	0.883441	0.596442	1.30854	0.637	0.883896	0.597665	1.30721	0.382815	-0.172	-0.739	0.395	none	No	No	No
sens_primary_suspected	primary	FAERS	imidafenacin	overall	overall	0	1	64865	14636444
sens_primary_suspected	primary	FAERS	tolterodine	overall	overall	6	1592	64859	14620941	0.849598	0.381096	1.89405	0.851	0.850162	0.382499	1.88961	0.159138	-0.204	-1.297	0.889	none	No	No	No
sens_primary_suspected	primary	FAERS	fesoterodine	overall	overall	14	2618	64851	14619915	1.20555	0.712947	2.03852	0.46	1.20446	0.714293	2.03099	0.487958	0.248	-0.499	0.995	none	No	No	No
sens_primary_suspected	primary	FAERS	mirabegron	overall	overall	172	17234	64693	14605299	2.25318	1.93857	2.61884	<0.001	2.24079	1.93078	2.60059	118.385	1.152	0.931	1.372	weak	Yes	No	Yes
sens_primary_suspected	primary	FAERS	vibegron	overall	overall	9	3322	64856	14619211	0.610684	0.317449	1.17479	0.15	0.611736	0.318558	1.17473	2.22738	-0.652	-1.566	0.262	none	No	No	No
sens_history_indication	primary	JADER	oxybutynin	overall	overall	0	1509	2381	932489
sens_history_indication	primary	JADER	propiverine	overall	overall	4	1505	2377	932493	1.04265	0.390488	2.78402	0.797	1.04254	0.391463	2.77648	0.006949	0.047	-1.247	1.34	none	No	No	No
sens_history_indication	primary	JADER	solifenacin	overall	overall	13	2609	2368	931389	1.95983	1.13475	3.38484	<0.05	1.95507	1.13505	3.36751	6.04757	0.868	0.092	1.643	weak	Yes	No	Yes
sens_history_indication	primary	JADER	imidafenacin	overall	overall	3	840	2378	933158	1.40148	0.450763	4.35735	0.479	1.40005	0.452124	4.33538	0.343366	0.346	-1.101	1.793	none	No	No	No
sens_history_indication	primary	JADER	tolterodine	overall	overall	2	269	2379	933729
sens_history_indication	primary	JADER	fesoterodine	overall	overall	4	1761	2377	932237	0.890836	0.333693	2.3782	1	0.891083	0.33453	2.37357	0.053297	-0.136	-1.429	1.158	none	No	No	No
sens_history_indication	primary	JADER	mirabegron	overall	overall	31	3097	2350	930901	3.96512	2.7772	5.66116	<0.001	3.93573	2.76627	5.5996	67.1712	1.837	1.321	2.353	weak	Yes	Yes	Yes
sens_history_indication	primary	JADER	vibegron	overall	overall	2	542	2379	933456
sens_history_indication	primary	FAERS	oxybutynin	overall	overall	204	31683	59215	14452462	1.5715	1.36906	1.80387	<0.001	1.56784	1.36708	1.79809	41.9824	0.643	0.44	0.845	weak	Yes	No	Yes
sens_history_indication	primary	FAERS	propiverine	overall	overall	6	578	59413	14483567	2.53057	1.13212	5.65642	<0.05	2.51484	1.13442	5.57502	5.49678	1.046	-0.051	2.143	none	Yes	No	No
sens_history_indication	primary	FAERS	solifenacin	overall	overall	151	19915	59268	14464230	1.85043	1.57634	2.17217	<0.001	1.84403	1.57278	2.16205	58.4245	0.873	0.638	1.108	weak	Yes	No	Yes
sens_history_indication	primary	FAERS	imidafenacin	overall	overall	2	286	59417	14483859
sens_history_indication	primary	FAERS	tolterodine	overall	overall	92	9648	59327	14474497	2.32649	1.89437	2.85718	<0.001	2.31396	1.88783	2.83629	68.8181	1.189	0.888	1.49	weak	Yes	No	Yes
sens_history_indication	primary	FAERS	fesoterodine	overall	overall	38	6757	59381	14477388	1.37111	0.996678	1.88621	0.057	1.36904	0.996945	1.88	3.79319	0.439	-0.024	0.903	none	No	No	No
sens_history_indication	primary	FAERS	mirabegron	overall	overall	274	33648	59145	14450497	1.98955	1.76605	2.24134	<0.001	1.98156	1.76065	2.23019	133.153	0.978	0.803	1.153	weak	Yes	No	Yes
sens_history_indication	primary	FAERS	vibegron	overall	overall	12	4185	59407	14479960	0.698901	0.396564	1.23174	0.274	0.699762	0.397696	1.23126	1.55186	-0.482	-1.283	0.32	none	No	No	No

## Sheet: sens_conv_PRR
scenario	control_type	database	drug	subgroup_type	subgroup	n11	n12	n21	n22	ROR	ROR025	ROR975	Fisher_p	PRR	PRR025	PRR975	chi2	IC	IC025	IC975	IC_strength	met_ROR	met_PRR	met_IC
sens_conv_PRR	primary	JADER	solifenacin	overall	overall	17	2775	2690	959803	2.18583	1.35482	3.52654	<0.05	2.17861	1.35427	3.5047	10.8017	1.027	0.342	1.711	weak	Yes	Yes	Yes
sens_conv_PRR	primary	JADER	solifenacin	sex	male	7	1294	1538	463452	1.63009	0.774251	3.43196	0.216	1.6267	0.775736	3.41116	1.68803	0.589	-0.436	1.615	none	No	No	No
sens_conv_PRR	primary	JADER	solifenacin	sex	female	10	1429	1016	448174	3.08689	1.65227	5.76712	<0.05	3.07239	1.65162	5.71532	13.874	1.361	0.483	2.239	weak	Yes	Yes	Yes
sens_conv_PRR	primary	JADER	solifenacin	age	20-69	1	569	850	440347
sens_conv_PRR	primary	JADER	solifenacin	age	70-99	16	2025	1541	361356	1.8528	1.13001	3.0379	<0.05	1.84611	1.13028	3.01528	6.16719	0.807	0.1	1.513	weak	Yes	Yes	Yes
sens_conv_PRR	primary	JADER	solifenacin	medcount	<5	7	734	1496	630185	4.01734	1.90515	8.47128	<0.05	3.98883	1.90496	8.3523	15.6409	1.533	0.505	2.561	weak	Yes	Yes	Yes
sens_conv_PRR	primary	JADER	solifenacin	medcount	≥5	10	2041	1194	329618	1.35258	0.72477	2.52422	0.35	1.35086	0.72605	2.51337	0.907016	0.384	-0.492	1.26	none	No	No	No
sens_conv_PRR	primary	JADER	mirabegron	overall	overall	36	3230	2671	959348	4.00315	2.87603	5.57199	<0.001	3.97005	2.86256	5.50601	79.1479	1.864	1.384	2.344	weak	Yes	Yes	Yes
sens_conv_PRR	primary	JADER	mirabegron	sex	male	18	1874	1527	462872	2.91155	1.82538	4.64405	<0.001	2.89337	1.82199	4.59475	22.1152	1.385	0.715	2.054	weak	Yes	Yes	Yes
sens_conv_PRR	primary	JADER	mirabegron	sex	female	14	1239	1012	448364	5.00619	2.94554	8.50842	<0.001	4.96142	2.93636	8.38306	43.7771	1.959	1.204	2.714	weak	Yes	Yes	Yes
sens_conv_PRR	primary	JADER	mirabegron	age	20-69	6	498	845	440418	6.27958	2.79968	14.0848	<0.001	6.21672	2.79828	13.8112	26.1306	1.826	0.724	2.929	weak	Yes	Yes	Yes
sens_conv_PRR	primary	JADER	mirabegron	age	70-99	24	2332	1533	361049	2.42386	1.61624	3.63501	<0.001	2.40935	1.61316	3.59851	19.5641	1.176	0.592	1.761	weak	Yes	Yes	Yes
sens_conv_PRR	primary	JADER	mirabegron	medcount	<5	27	1350	1476	629569	8.53074	5.80844	12.5289	<0.001	8.38308	5.7504	12.2211	172.821	2.711	2.155	3.266	medium	Yes	Yes	Yes
sens_conv_PRR	primary	JADER	mirabegron	medcount	≥5	9	1880	1195	329779	1.32111	0.684628	2.54932	0.339	1.31958	0.685976	2.53842	0.693884	0.351	-0.568	1.269	none	No	No	No
sens_conv_PRR	negative	JADER	vibegron	overall	overall	3	569	2704	962009	1.87578	0.602788	5.83712	0.218	1.87119	0.604901	5.78827	1.21889	0.617	-0.831	2.066	none	No	No	No
sens_conv_PRR	negative	JADER	vibegron	sex	male	1	345	1544	464401
sens_conv_PRR	negative	JADER	vibegron	sex	female	2	215	1024	449388
sens_conv_PRR	negative	JADER	vibegron	age	20-69	0	91	851	440825
sens_conv_PRR	negative	JADER	vibegron	age	70-99	3	449	1554	362932	1.56045	0.500824	4.86198	0.449	1.55673	0.50341	4.81397	0.598706	0.447	-1.004	1.898	none	No	No	No
sens_conv_PRR	negative	JADER	vibegron	medcount	<5	1	136	1502	630783
sens_conv_PRR	negative	JADER	vibegron	medcount	≥5	2	433	1202	331226
sens_conv_PRR	primary	FAERS	solifenacin	overall	overall	162	20273	64726	14603981	1.80297	1.54441	2.10483	<0.001	1.79661	1.54084	2.09483	57.3309	0.837	0.609	1.064	weak	Yes	Yes	Yes
sens_conv_PRR	primary	FAERS	solifenacin	sex	male	53	5915	28520	4922659	1.54658	1.17982	2.02734	<0.05	1.54172	1.17895	2.01613	10.1281	0.609	0.214	1.004	weak	Yes	Yes	Yes
sens_conv_PRR	primary	FAERS	solifenacin	sex	female	96	13174	27820	7370689	1.93065	1.57893	2.36074	<0.001	1.92392	1.57571	2.34909	42.6086	0.928	0.633	1.222	weak	Yes	Yes	Yes
sens_conv_PRR	primary	FAERS	solifenacin	age	20-69	38	6243	18923	5376249	1.72934	1.25671	2.37971	<0.05	1.72493	1.25593	2.36906	11.5946	0.759	0.295	1.222	weak	Yes	Yes	Yes
sens_conv_PRR	primary	FAERS	solifenacin	age	70-99	97	5989	24036	2150828	1.44931	1.18539	1.77199	<0.001	1.44215	1.18331	1.7576	13.2428	0.52	0.225	0.814	weak	Yes	Yes	Yes
sens_conv_PRR	primary	FAERS	solifenacin	medcount	<5	18	6529	37080	11402408	0.847779	0.533733	1.34661	0.586	0.848198	0.534676	1.34556	0.490379	-0.226	-0.889	0.437	none	No	No	No
sens_conv_PRR	primary	FAERS	solifenacin	medcount	≥5	144	13744	27646	3201573	1.21333	1.02918	1.43044	<0.05	1.21112	1.02905	1.4254	5.3177	0.273	0.031	0.514	weak	Yes	Yes	Yes
sens_conv_PRR	primary	FAERS	mirabegron	overall	overall	298	33960	64590	14590294	1.9822	1.76811	2.22222	<0.001	1.97366	1.76223	2.21044	143.113	0.973	0.805	1.141	weak	Yes	Yes	Yes
sens_conv_PRR	primary	FAERS	mirabegron	sex	male	140	11013	28433	4917561	2.19862	1.86027	2.5985	<0.001	2.18357	1.85141	2.57533	89.8931	1.111	0.866	1.356	weak	Yes	Yes	Yes
sens_conv_PRR	primary	FAERS	mirabegron	sex	female	145	20997	27771	7362866	1.83091	1.55435	2.15667	<0.001	1.82521	1.55125	2.14755	54.0206	0.856	0.616	1.097	weak	Yes	Yes	Yes
sens_conv_PRR	primary	FAERS	mirabegron	age	20-69	51	7652	18910	5374840	1.89439	1.43786	2.49586	<0.001	1.88847	1.43599	2.48353	21.3354	0.891	0.489	1.293	weak	Yes	Yes	Yes
sens_conv_PRR	primary	FAERS	mirabegron	age	70-99	165	11347	23968	2145470	1.30165	1.11562	1.51869	<0.05	1.29732	1.11437	1.51031	11.2914	0.371	0.144	0.597	weak	Yes	Yes	Yes
sens_conv_PRR	primary	FAERS	mirabegron	medcount	<5	128	16397	36970	11392540	2.40556	2.02095	2.86337	<0.001	2.39467	2.01452	2.84658	103.949	1.241	0.986	1.497	weak	Yes	Yes	Yes
sens_conv_PRR	primary	FAERS	mirabegron	medcount	≥5	170	17563	27620	3197754	1.12065	0.963096	1.30399	0.141	1.1195	0.9635	1.30075	2.17378	0.161	-0.062	0.383	none	No	No	No
sens_conv_PRR	negative	FAERS	vibegron	overall	overall	13	4196	64875	14620058	0.6982	0.405047	1.20352	0.243	0.699132	0.40627	1.2031	1.69033	-0.485	-1.258	0.287	none	No	No	No
sens_conv_PRR	negative	FAERS	vibegron	sex	male	2	1118	28571	4927456
sens_conv_PRR	negative	FAERS	vibegron	sex	female	8	2334	27908	7381529	0.906581	0.452791	1.81516	1	0.9069	0.454026	1.8115	0.076726	-0.127	-1.09	0.837	none	No	No	No
sens_conv_PRR	negative	FAERS	vibegron	age	20-69	1	332	18960	5382160
sens_conv_PRR	negative	FAERS	vibegron	age	70-99	4	769	24129	2156048	0.464786	0.173982	1.24166	0.164	0.467555	0.175911	1.24272	2.45209	-0.936	-2.231	0.359	none	No	No	No
sens_conv_PRR	negative	FAERS	vibegron	medcount	<5	8	3060	37090	11405877	0.803971	0.401665	1.60922	0.749	0.804482	0.402648	1.60734	0.381296	-0.283	-1.246	0.681	none	No	No	No
sens_conv_PRR	negative	FAERS	vibegron	medcount	≥5	5	1136	27785	3214181	0.509157	0.211497	1.22574	0.147	0.511308	0.21321	1.22619	2.35515	-0.846	-2.027	0.335	none	No	No	No

## Sheet: sens_primary_suspected
scenario	control_type	database	drug	subgroup_type	subgroup	n11	n12	n21	n22	ROR	ROR025	ROR975	Fisher_p	PRR	PRR025	PRR975	chi2	IC	IC025	IC975	IC_strength	met_ROR	met_PRR	met_IC
sens_primary_suspected	primary	JADER	solifenacin	overall	overall	16	2755	2668	954334	2.07737	1.26898	3.40072	<0.05	2.07115	1.26877	3.38093	8.83538	0.957	0.253	1.662	weak	Yes	No	Yes
sens_primary_suspected	primary	JADER	solifenacin	sex	male	3	447	1531	461408	2.02266	0.649151	6.30234	0.188	2.01585	0.651878	6.23373	1.53783	0.682	-0.769	2.133	none	No	No	No
sens_primary_suspected	primary	JADER	solifenacin	sex	female	5	490	1010	446697	4.513	1.86601	10.9148	<0.05	4.47752	1.86786	10.7332	13.4683	1.498	0.309	2.686	weak	Yes	No	Yes
sens_primary_suspected	primary	JADER	solifenacin	age	20-69	0	148	844	438483
sens_primary_suspected	primary	JADER	solifenacin	age	70-99	8	687	1534	360028	2.73303	1.35883	5.49699	<0.05	2.71308	1.35977	5.41329	8.64522	1.183	0.212	2.154	weak	Yes	No	Yes
sens_primary_suspected	primary	JADER	solifenacin	medcount	<5	6	591	1490	627239	4.27376	1.90918	9.56699	<0.05	4.24086	1.90984	9.41699	14.8356	1.531	0.431	2.63	weak	Yes	No	Yes
sens_primary_suspected	primary	JADER	solifenacin	medcount	≥5	2	392	1186	328867
sens_primary_suspected	primary	JADER	mirabegron	overall	overall	35	3209	2649	953880	3.92745	2.80867	5.49186	<0.001	3.89586	2.79608	5.42821	74.5651	1.837	1.35	2.324	weak	Yes	Yes	Yes
sens_primary_suspected	primary	JADER	mirabegron	sex	male	15	896	1519	460959	5.08028	3.04225	8.4836	<0.001	5.0131	3.02727	8.30157	47.8759	1.992	1.261	2.724	weak	Yes	Yes	Yes
sens_primary_suspected	primary	JADER	mirabegron	sex	female	13	599	1002	446588	9.67288	5.56428	16.8152	<0.001	9.48865	5.52206	16.3045	97.6793	2.551	1.765	3.336	medium	Yes	Yes	Yes
sens_primary_suspected	primary	JADER	mirabegron	age	20-69	6	196	838	438435	16.0161	7.08833	36.1884	<0.001	15.5701	7.05869	34.3445	81.3805	2.332	1.218	3.446	weak	Yes	Yes	Yes
sens_primary_suspected	primary	JADER	mirabegron	age	70-99	21	1052	1521	359663	4.7203	3.05565	7.29183	<0.001	4.64749	3.03396	7.11915	59.5507	1.981	1.355	2.606	weak	Yes	Yes	Yes
sens_primary_suspected	primary	JADER	mirabegron	medcount	<5	24	1184	1472	626646	8.62927	5.74206	12.9682	<0.001	8.47769	5.68639	12.6392	156.127	2.689	2.102	3.277	medium	Yes	Yes	Yes
sens_primary_suspected	primary	JADER	mirabegron	medcount	≥5	8	422	1180	328837	5.28295	2.61863	10.6581	<0.001	5.20326	2.61284	10.3619	27.078	1.819	0.844	2.794	weak	Yes	Yes	Yes
sens_primary_suspected	negative	JADER	vibegron	overall	overall	0	158	2684	956931
sens_primary_suspected	negative	JADER	vibegron	sex	male	0	93	1534	461762
sens_primary_suspected	negative	JADER	vibegron	sex	female	0	59	1015	447128
sens_primary_suspected	negative	JADER	vibegron	age	20-69	0	19	844	438612
sens_primary_suspected	negative	JADER	vibegron	age	70-99	0	124	1542	360591
sens_primary_suspected	negative	JADER	vibegron	medcount	<5	0	76	1496	627754
sens_primary_suspected	negative	JADER	vibegron	medcount	≥5	0	82	1188	329177
sens_primary_suspected	primary	FAERS	solifenacin	overall	overall	25	6379	64840	14616154	0.883441	0.596442	1.30854	0.637	0.883896	0.597665	1.30721	0.382815	-0.172	-0.739	0.395	none	No	No	No
sens_primary_suspected	primary	FAERS	solifenacin	sex	male	12	1748	28561	4926826	1.18422	0.671142	2.08955	0.526	1.18297	0.673031	2.07927	0.341416	0.221	-0.582	1.025	none	No	No	No
sens_primary_suspected	primary	FAERS	solifenacin	sex	female	12	4287	27904	7379576	0.740274	0.420021	1.30471	0.381	0.740999	0.421098	1.30393	1.08998	-0.404	-1.205	0.398	none	No	No	No
sens_primary_suspected	primary	FAERS	solifenacin	age	20-69	5	1090	18956	5381402	1.30224	0.540871	3.13538	0.444	1.30086	0.54247	3.11952	0.349052	0.308	-0.874	1.489	none	No	No	No
sens_primary_suspected	primary	FAERS	solifenacin	age	70-99	16	1559	24117	2155258	0.91717	0.560383	1.50112	0.904	0.918011	0.563712	1.49499	0.118392	-0.117	-0.821	0.587	none	No	No	No
sens_primary_suspected	primary	FAERS	solifenacin	medcount	<5	12	5282	37086	11403655	0.698581	0.396436	1.23101	0.274	0.699264	0.397334	1.23063	1.55661	-0.482	-1.284	0.319	none	No	No	No
sens_primary_suspected	primary	FAERS	solifenacin	medcount	≥5	13	1097	27759	3212972	1.37164	0.793788	2.37015	0.251	1.36729	0.796353	2.34754	1.29309	0.413	-0.364	1.189	none	No	No	No
sens_primary_suspected	primary	FAERS	mirabegron	overall	overall	172	17234	64693	14605299	2.25318	1.93857	2.61884	<0.001	2.24079	1.93078	2.60059	118.385	1.152	0.931	1.372	weak	Yes	No	Yes
sens_primary_suspected	primary	FAERS	mirabegron	sex	male	72	5408	28501	4923166	2.29975	1.8221	2.90261	<0.001	2.28267	1.8141	2.87227	52.0636	1.163	0.823	1.504	weak	Yes	No	Yes
sens_primary_suspected	primary	FAERS	mirabegron	sex	female	90	11155	27826	7372708	2.13771	1.73667	2.63137	<0.001	2.12861	1.73214	2.61581	53.8851	1.07	0.765	1.374	weak	Yes	No	Yes
sens_primary_suspected	primary	FAERS	mirabegron	age	20-69	32	2355	18929	5380137	3.86211	2.72398	5.47578	<0.001	3.82374	2.70955	5.39609	66.8505	1.814	1.308	2.32	weak	Yes	Yes	Yes
sens_primary_suspected	primary	FAERS	mirabegron	age	70-99	89	5816	24044	2151001	1.36899	1.10998	1.68843	<0.05	1.36343	1.10897	1.67627	8.68598	0.44	0.133	0.747	weak	Yes	No	Yes
sens_primary_suspected	primary	FAERS	mirabegron	medcount	<5	122	14801	36976	11394136	2.53998	2.12481	3.03627	<0.001	2.52739	2.11736	3.01682	112.607	1.317	1.055	1.579	weak	Yes	Yes	Yes
sens_primary_suspected	primary	FAERS	mirabegron	medcount	≥5	50	2433	27722	3211636	2.38084	1.79891	3.151	<0.001	2.35303	1.78796	3.09669	39.1662	1.195	0.786	1.603	weak	Yes	No	Yes
sens_primary_suspected	negative	FAERS	vibegron	overall	overall	9	3322	64856	14619211	0.610684	0.317449	1.17479	0.15	0.611736	0.318558	1.17473	2.22738	-0.652	-1.566	0.262	none	No	No	No
sens_primary_suspected	negative	FAERS	vibegron	sex	male	0	811	28573	4927583
sens_primary_suspected	negative	FAERS	vibegron	sex	female	6	1861	27910	7382002	0.852745	0.382573	1.90075	0.851	0.853218	0.383772	1.89691	0.152048	-0.199	-1.292	0.894	none	No	No	No
sens_primary_suspected	negative	FAERS	vibegron	age	20-69	0	151	18961	5382341
sens_primary_suspected	negative	FAERS	vibegron	age	70-99	1	406	24132	2156411
sens_primary_suspected	negative	FAERS	vibegron	medcount	<5	8	2964	37090	11405973	0.830018	0.414666	1.66141	0.746	0.830475	0.41567	1.65922	0.277681	-0.241	-1.204	0.722	none	No	No	No
sens_primary_suspected	negative	FAERS	vibegron	medcount	≥5	1	358	27771	3213711

## Sheet: sens_history_indication
scenario	control_type	database	drug	subgroup_type	subgroup	n11	n12	n21	n22	ROR	ROR025	ROR975	Fisher_p	PRR	PRR025	PRR975	chi2	IC	IC025	IC975	IC_strength	met_ROR	met_PRR	met_IC
sens_history_indication	primary	JADER	solifenacin	overall	overall	13	2609	2368	931389	1.95983	1.13475	3.38484	<0.05	1.95507	1.13505	3.36751	6.04757	0.868	0.092	1.643	weak	Yes	No	Yes
sens_history_indication	primary	JADER	solifenacin	sex	male	5	1204	1351	446125	1.37134	0.56882	3.30609	0.423	1.3698	0.570252	3.2904	0.498842	0.365	-0.819	1.548	none	No	No	No
sens_history_indication	primary	JADER	solifenacin	sex	female	8	1354	891	437633	2.90204	1.44384	5.83296	<0.05	2.89087	1.44416	5.78686	9.82633	1.248	0.279	2.218	weak	Yes	No	Yes
sens_history_indication	primary	JADER	solifenacin	age	20-69	1	557	760	434187
sens_history_indication	primary	JADER	solifenacin	age	70-99	12	1872	1333	339871	1.6344	0.924152	2.89052	0.093	1.63036	0.92521	2.87295	2.90999	0.631	-0.176	1.438	none	No	No	No
sens_history_indication	primary	JADER	solifenacin	medcount	<5	6	729	1364	617674	3.72708	1.66599	8.33807	<0.05	3.70482	1.66692	8.23414	11.8227	1.413	0.315	2.512	weak	Yes	No	Yes
sens_history_indication	primary	JADER	solifenacin	medcount	≥5	7	1880	1004	313715	1.16343	0.552449	2.45014	0.678	1.16283	0.553687	2.44211	0.159005	0.186	-0.841	1.212	none	No	No	No
sens_history_indication	primary	JADER	mirabegron	overall	overall	31	3097	2350	930901	3.96512	2.7772	5.66116	<0.001	3.93573	2.76627	5.5996	67.1712	1.837	1.321	2.353	weak	Yes	Yes	Yes
sens_history_indication	primary	JADER	mirabegron	sex	male	16	1788	1340	445541	2.97533	1.81349	4.88151	<0.001	2.95781	1.81069	4.83167	20.5519	1.396	0.689	2.104	weak	Yes	No	Yes
sens_history_indication	primary	JADER	mirabegron	sex	female	13	1192	886	437795	5.38895	3.10753	9.3453	<0.001	5.3416	3.09836	9.20897	45.3038	2.013	1.232	2.795	weak	Yes	Yes	Yes
sens_history_indication	primary	JADER	mirabegron	age	20-69	6	483	755	434261	7.1451	3.18402	16.0339	<0.001	7.0697	3.18161	15.7092	31.0746	1.914	0.811	3.017	weak	Yes	Yes	Yes
sens_history_indication	primary	JADER	mirabegron	age	70-99	22	2215	1323	339528	2.54897	1.66911	3.89265	<0.001	2.53374	1.66599	3.85346	20.17	1.234	0.624	1.843	weak	Yes	No	Yes
sens_history_indication	primary	JADER	mirabegron	medcount	<5	23	1343	1347	617060	7.84534	5.17735	11.8882	<0.001	7.73008	5.13659	11.633	132.798	2.576	1.977	3.176	medium	Yes	Yes	Yes
sens_history_indication	primary	JADER	mirabegron	medcount	≥5	8	1754	1003	313841	1.42715	0.710614	2.86619	0.286	1.42521	0.711894	2.85326	1.01008	0.44	-0.529	1.408	none	No	No	No
sens_history_indication	negative	JADER	vibegron	overall	overall	2	542	2379	933456
sens_history_indication	negative	JADER	vibegron	sex	male	1	326	1355	447003
sens_history_indication	negative	JADER	vibegron	sex	female	1	207	898	438780
sens_history_indication	negative	JADER	vibegron	age	20-69	0	90	761	434654
sens_history_indication	negative	JADER	vibegron	age	70-99	2	423	1343	341320
sens_history_indication	negative	JADER	vibegron	medcount	<5	1	134	1369	618269
sens_history_indication	negative	JADER	vibegron	medcount	≥5	1	408	1010	315187
sens_history_indication	primary	FAERS	solifenacin	overall	overall	151	19915	59268	14464230	1.85043	1.57634	2.17217	<0.001	1.84403	1.57278	2.16205	58.4245	0.873	0.638	1.108	weak	Yes	No	Yes
sens_history_indication	primary	FAERS	solifenacin	sex	male	48	5763	26052	4853796	1.55179	1.16774	2.06215	<0.05	1.54723	1.16705	2.05127	9.32301	0.612	0.198	1.027	weak	Yes	No	Yes
sens_history_indication	primary	FAERS	solifenacin	sex	female	90	12990	25392	7315478	1.99609	1.62175	2.45683	<0.001	1.98923	1.61849	2.4449	44.2715	0.974	0.67	1.278	weak	Yes	No	Yes
sens_history_indication	primary	FAERS	solifenacin	age	20-69	36	6191	17292	5344287	1.79716	1.29466	2.49468	<0.05	1.79255	1.29379	2.48358	12.6295	0.81	0.334	1.286	weak	Yes	No	Yes
sens_history_indication	primary	FAERS	solifenacin	age	70-99	89	5727	21477	2069678	1.49759	1.21416	1.84717	<0.001	1.48997	1.21187	1.83189	14.4294	0.565	0.258	0.872	weak	Yes	No	Yes
sens_history_indication	primary	FAERS	solifenacin	medcount	<5	18	6522	35029	11332802	0.892897	0.562133	1.41829	0.737	0.893192	0.563035	1.41695	0.230492	-0.155	-0.818	0.508	none	No	No	No
sens_history_indication	primary	FAERS	solifenacin	medcount	≥5	133	13393	24239	3131428	1.28293	1.08099	1.52258	<0.05	1.28014	1.08047	1.51672	8.17205	0.351	0.1	0.603	weak	Yes	No	Yes
sens_history_indication	primary	FAERS	mirabegron	overall	overall	274	33648	59145	14450497	1.98955	1.76605	2.24134	<0.001	1.98156	1.76065	2.23019	133.153	0.978	0.803	1.153	weak	Yes	No	Yes
sens_history_indication	primary	FAERS	mirabegron	sex	male	122	10844	25978	4848715	2.09986	1.75595	2.51113	<0.001	2.08763	1.74919	2.49155	69.1766	1.046	0.783	1.308	weak	Yes	No	Yes
sens_history_indication	primary	FAERS	mirabegron	sex	female	139	20872	25343	7307596	1.92029	1.62454	2.26989	<0.001	1.9142	1.62118	2.26019	60.5682	0.924	0.678	1.169	weak	Yes	No	Yes
sens_history_indication	primary	FAERS	mirabegron	age	20-69	48	7622	17280	5342856	1.94716	1.46549	2.58715	<0.001	1.94123	1.46362	2.5747	21.9158	0.927	0.513	1.341	weak	Yes	No	Yes
sens_history_indication	primary	FAERS	mirabegron	age	70-99	150	11117	21416	2064288	1.30058	1.10643	1.52879	<0.05	1.29657	1.1054	1.52082	10.2098	0.369	0.132	0.607	weak	Yes	No	Yes
sens_history_indication	primary	FAERS	mirabegron	medcount	<5	122	16372	34925	11322952	2.41591	2.02113	2.88781	<0.001	2.40544	2.01502	2.8715	100.142	1.247	0.985	1.508	weak	Yes	Yes	Yes
sens_history_indication	primary	FAERS	mirabegron	medcount	≥5	152	17276	24220	3127545	1.13613	0.967981	1.3335	0.118	1.13495	0.96832	1.33025	2.44249	0.18	-0.055	0.415	none	No	No	No
sens_history_indication	negative	FAERS	vibegron	overall	overall	12	4185	59407	14479960	0.698901	0.396564	1.23174	0.274	0.699762	0.397696	1.23126	1.55186	-0.482	-1.283	0.32	none	No	No	No
sens_history_indication	negative	FAERS	vibegron	sex	male	2	1112	26098	4858447
sens_history_indication	negative	FAERS	vibegron	sex	female	8	2329	25474	7326139	0.987867	0.493383	1.97794	1	0.987909	0.494578	1.97333	0.001188	-0.016	-0.98	0.948	none	No	No	No
sens_history_indication	negative	FAERS	vibegron	age	20-69	1	332	17327	5350146
sens_history_indication	negative	FAERS	vibegron	age	70-99	4	760	21562	2074645	0.506409	0.189555	1.35291	0.208	0.508993	0.191505	1.35283	1.91396	-0.827	-2.121	0.468	none	No	No	No
sens_history_indication	negative	FAERS	vibegron	medcount	<5	8	3059	35039	11336265	0.846114	0.422718	1.69359	0.869	0.846515	0.423684	1.69132	0.223268	-0.216	-1.179	0.747	none	No	No	No
sens_history_indication	negative	FAERS	vibegron	medcount	≥5	4	1126	24368	3143695	0.458292	0.171689	1.22332	0.124	0.460209	0.173008	1.22418	2.55174	-0.956	-2.249	0.338	none	No	No	No
