# Supplementary material for: Atrial fibrillation signals associated with overactive bladder drugs across JADER and FAERS: disproportionality and time-to-onset analyses
Source: Front Pharmacol. 2026 Jan 8;16:1700587. doi: 10.3389/fphar.2025.1700587 (PMC12823915; doi:10.3389/fphar.2025.1700587)
Supplement: Supplementary file 5 [file DataSheet2.xlsx]

## Sheet: README
Supplementary Data S2. Source data for Figure 2 (primary disproportionality screening).
CSV columns: DB, drug_of_interest, n11, n12, n21, n22, ROR, ROR025, ROR975, p-value, PRR, PRR025, PRR975, χ^2, IC, IC025, IC975.
Each row is one drug-by-database pair.
Blank/NA values indicate metrics not computed due to stability rules (e.g., n11 < 3).

## Sheet: Figure2_SourceData
DB	drug_of_interest	n11	n12	n21	n22	ROR	ROR025	ROR975	p-value	PRR	PRR025	PRR975	χ^2	IC	IC025	IC975
JADER	Oxybutynin	0	NA	NA	NA	NA	NA	NA	NA	NA	NA	NA	NA	NA	NA	NA
JADER	Propiverine	6	1587	2701	960991	1.34515	0.602863	3.00137	0.467953	1.34384	0.604103	2.98942	0.528182	0.355	-0.739	1.45
JADER	Solifenacin	17	2775	2690	959803	2.18583	1.35482	3.52654	0.003314	2.17861	1.35427	3.5047	10.8017	1.027	0.342	1.711
JADER	Imidafenacin	4	912	2703	961666	1.56043	0.583966	4.16965	0.333307	1.55798	0.585557	4.14529	0.800409	0.485	-0.81	1.78
JADER	Tolterodine	2	280	2705	962298	NA	NA	NA	NA	NA	NA	NA	NA	NA	NA	NA
JADER	Fesoterodine	5	1798	2702	960780	0.988824	0.410735	2.38055	1	0.988855	0.41175	2.37483	0.000629	-0.015	-1.196	1.167
JADER	Mirabegron	36	3230	2671	959348	4.00315	2.87603	5.57199	0	3.97005	2.86256	5.50601	79.1479	1.864	1.384	2.344
JADER	Vibegron	3	569	2704	962009	1.87578	0.602788	5.83712	0.217524	1.87119	0.604901	5.78827	1.21889	0.617	-0.831	2.066
FAERS	Oxybutynin	233	32217	64655	14592037	1.63224	1.43456	1.85717	0	1.6277	1.43189	1.85029	56.4481	0.697	0.507	0.887
FAERS	Propiverine	6	591	64882	14623663	2.28821	1.02379	5.11422	0.051418	2.27526	1.02626	5.04435	4.30726	0.943	-0.154	2.04
FAERS	Solifenacin	162	20273	64726	14603981	1.80297	1.54441	2.10483	0	1.79661	1.54084	2.09483	57.3309	0.837	0.609	1.064
FAERS	Imidafenacin	2	305	64886	14623949	NA	NA	NA	NA	NA	NA	NA	NA	NA	NA	NA
FAERS	Tolterodine	97	9801	64791	14614453	2.23239	1.82747	2.72702	0	2.22031	1.82115	2.70696	65.2485	1.132	0.838	1.425
FAERS	Fesoterodine	42	6877	64846	14617377	1.37669	1.01636	1.86477	0.002	1.37441	1.01654	1.85825	4.2999	0.446	0.004	0.887
FAERS	Mirabegron	298	33960	64590	14590294	1.9822	1.76811	2.22222	0	1.97366	1.76223	2.21044	143.113	0.973	0.805	1.141
FAERS	Vibegron	13	4196	64875	14620058	0.6982	0.405047	1.20352	0.242944	0.699132	0.40627	1.2031	1.69033	-0.485	-1.258	0.287
